# Supplementary material for: The Human Gut Microbiome Activity Is Resilient and Stable for up to Six Months: A Large Stool Metatranscriptomic Study
Source: Microorganisms. 2026 Apr 7;14(4):835. doi: 10.3390/microorganisms14040835 (PMC13118932; doi:10.3390/microorganisms14040835)
Supplement: Supplementary file 1 [file microorganisms-14-00835-s001.zip]

Archive with 1 entries (1 files):
- microorganisms-4202532-supplementary.pdf
